# Supplementary material for: Absence of kdr resistance alleles in the Union of the Comoros, East Africa
Source: F1000Res. 2015 Jun 9;4:146. [Version 1] doi: 10.12688/f1000research.6567.1 (PMC4544377; doi:10.12688/f1000research.6567.1)
Supplement: Supplementary file 1 [file f1000research-4-7052-s0000.tgz]

Archive with 1 entries (1 files):
- 01d255e2-d98b-4ec9-bd30-707f9caabad6.xlsx
