# Supplementary material for: Absence of kdr resistance alleles in the Union of the Comoros, East Africa
Source: F1000Res. 2015 Jun 9;4:146. [Version 1] doi: 10.12688/f1000research.6567.1 (PMC4544377; doi:10.12688/f1000research.6567.1)
Supplement: Supplementary file 1 [file f1000research-4-7052-s0000.tgz › 01d255e2-d98b-4ec9-bd30-707f9caabad6.xlsx]

## Sheet: SNP metadata
Chromosome	SNP_ID	Gene ID (AGAP)	genomic coordinate	M genotype	S genotype	Sequence	1st-PCR primer	2nd-PCR primer	amplicon length	UEP binding direction	UEP mass	UEP sequence	allele 1	allele 1 mass	allele 2	allele 2 mass
X	28SIGS-540	28S IGS	24391149	TT	CC	GAGAGCAAGAGTGTACTTAGTTGAGTGTAGCAAGGGATCGCGTGCCCCTTCCTCGATGGCN[T/C]AACGAACCATCTTGGTCTGGGGACCGTGGT	ACGTTGGATGTTGAGTGTAGCAAGGGATCG	ACGTTGGATGACGGTCCCCAGACCAAGATG	89	R	5867.8	gAGACCAAGATGGTTCGTT	T	6139	C	6155
X	28SIGS-649	28S IGS	24391258	AA	TT	TTGGTGCGTGCTCTTTCCTTGTCAGACGAGTGACTTGACTTGGTCTGGAGACCGTTCCTT[A/T]ACACTAGTGGACAAGAGCTGGCTACTTCCGTGTCAGACGAGTGACTTGACACGGTATGGA	ACGTTGGATGTTGGTGCGTGCTCTTTCCTT	ACGTTGGATGAGTAGCCAGCTCTTGTCCAC	107	R	6299.1	ccctCTCTTGTCCACTAGTGT	T	6570.3	A	6626.2
X	01076-129	AGAP001076	22944682	TT	GG	ACATTACTACCGAGGGTTGTTTAAAATATTCCATATGTGAGGTATTGCACAAGTTGTATT[G/T]AATAAATAGTAAATTAAGACTAGTACCGATTATTTTTCAAATTTT	ACGTTGGATGCGGTACTAGTCTTAATTTAC	ACGTTGGATGACATTACTACCGAGGGTTG	109	F	6491.2	gGGTATTGCACAAGTTGTATT	G	6778.4	T	6818.3
X	01073-073	AGAP001073	22750572	GG	TT	ATTCACATCTAATTTCATTCGAAGNTTTTACNG[G/T]ATAGTGAATCCTATAATGAACTCGTGATCAAGAGAAGAAACT	ACGTTGGATGCACATCTAATTTCATTCGAAG	ACGTTGGATGCTTCTCTTGATCACGAGTTC	88	R	8626.6	agagCGAGTTCATTATAGGATTCACTAT	G	8873.8	T	8897.8
X	01073-213	AGAP001073	22750432	GG	AA	ATACAATAATTTAATTGGTTTATTAAGATTTTTAAAATGTTGAAACTCTCAGCAGGATTT[A/G]TAGAACGCATGTTTTAANATTTCGCCGCCAAATTATTTTTTCCGAAATTTCTGGAAAGAA	ACGTTGGATGCGGAAAAAATAATTTGGCGG	ACGTTGGATGAAATGTTGAAACTCTCAGC	91	F	6109	aaAAACTCTCAGCAGGATTT	A	6380.2	G	6396.2
X	01070-211	AGAP001070	22497157	AA	GG	AGTAATTCCATATGGTTCAAGCGTGTCTATTAACTTTTTGAAAGAATTTGCAGCTTTCAT[A/G]CATGCAAAGCACCAATCGGCGTAAAACATGATTATCTGAGGTGTATGACGACTTTTCGGT	ACGTTGGATGCCATATGGTTCAAGCGTGTC	ACGTTGGATGATGTTTTACGCCGATTGGTG	103	R	8050.2	ggggcCGCCGATTGGTGCTTTGCATG	G	8297.4	A	8377.3
X	01061-057	AGAP001061	22105860	TT	CC	GGTTGTCAAGCATGTTTGCGATACAAANAGACTGTCAATTATAGTATTACTCGTTT[C/T]TTACCAATGTTTGGCTTTGTTTTGGCAATNGTCACTGTTTTTAAAATCGTCAATGTTAAC	ACGTTGGATGTTGCCAAAACAAAGCCAAAC	ACGTTGGATGGGTTGTCAAGCATGTTTGCG	105	F	8503.5	cccaTGTCAATTATAGTATTACTCGTTT	C	8750.7	T	8830.6
X	01061-488	AGAP001061	22105429	AA	TT	TGTCATAAGTGTTTCCTCCTCATTTAGATGAATACATTTGATCTG[A/T]ATTTGAATAACCGGAAANTTTAATTATTGTCATTGTCAG	ACGTTGGATGCTGACAATGACAATAATTAA	ACGTTGGATGGTCATAAGTGTTTCCTCCTC	104	F	8263.4	CTCATTTAGATGAATACATTTGATCTG	A	8534.6	T	8590.5
X	01039-358	AGAP001039	20015634	CC	AA	CAGATCGCGTAGACGCGATACGTGTAGTGGACGAAGAGCGAAAGAAATAAGAATAATATG[A/C]AAAACCTAACCAAAACCTTATCGAGCGACTCGGTGTCTGCAAAACT	ACGTTGGATGGTCGCTCGATAAGGTTTTGG	ACGTTGGATGTAGACGCGATACGTGTAGTG	101	F	8430.6	AAGAGCGAAAGAAATAAGAATAATATG	C	8677.7	A	8701.8
X	00819-1180	AGAP000819	15254037	AA	CC	CTCGGCCAAATCGATCGGCGAGATTGCGACGGTCCGGGCGCTGGAGGAAAGCGCGAAGGAAGCGCTCGCGTCCTACATCAGTACCTGCCGGCCAGGNCCGTCCAACCGGTAC[C/A]GGACGCTGCTCCAGCTGCTGCCCGCCCTGCGCAACGTGTCGAGCTATACGATCGAGGAGCTGTTCTTCCGGCGCAACATCGGACCGGCCCCGCTGCTGAAGCTGCTGCTCGACTTCTACCGACAGAAGT	ACGTTGGATGTCCTACATCAGTACCTGCCG	ACGTTGGATGTCGTATAGCTCGACACGTTG	114	R	5252.4	ggGCTGGAGCAGCGTCC	C	5539.6	A	5579.5
X	00819-0987	AGAP000819	15253843	TT	CC	CGAAACCGGCACCGTGAGCGACTTTCTCGTGAAGGAGGTCGAGATCTTCCAGGAGATTCTCGCCCAGCTAGCGGCGCTGCGCGTCGACCCGAACGAGTACGTCTATCTGCGCGCGATCGTCCTGTA[C/T]AAGAGCGAGTTCGACGCGGAAACGAGCATCTCGAGCGTGAGCAGCGACGGTTCGGACGTAACGACCGCGTCGTCTGCCGG	ACGTTGGATGACGCTCGAGATGCTCGTTTC	ACGTTGGATGCGAACGAGTACGTCTATCTG	96	F	4544	CGCGATCGTCCTGTA	C	4791.1	T	4871.1
X	CYP9K1-p2	AGAP000818	15242964			GGAAGGACCGTGAAGATACTGAAACCCTTGCCACCTTTTCAAACACTTGACAGCGGCGTNTGCCTCGCGCGCGCTATCTGTGCCTGGTGAAGGCGCATTAGCCCGTTCAGCG[A/T]GCAAATATTTNAATTGATAGCAATTTTACGCGATTGCCATCGCCTGGC	ACGTTGGATGGCGATGGCAATCGCGTAAAA	ACGTTGGATGTGCCTGGTGAAGGCGCATTA	96	F	5146.4	CATTAGCCCGTTCAGCG	A	5417.6	T	5473.5
X	CYP9K1-p1	AGAP000818	15242911	AA	GG	CGGGAAGGTTTGCTTCAAACGACTCACTCCCGGAAGGACCGTGAAGATACTGAAACCCTTGCCACCTTTTCAAACACTTGACAGCGGCGT[G/A]TGCCTCGCGCGCGCTATCTGTGCCTGGTGAAGGCGCATTAGCCCGTTCAGCG	ACGTTGGATGCCTTCACCAGGCACAGATAG	ACGTTGGATGGATACTGAAACCCTTGCCAC	99	F	4906.2	aACTTGACAGCGGCGT	A	5177.4	G	5193.4
X	CYP9K1-in	AGAP000818	15241588	TT	AA	ATGATACAGGATTTGCTCCACAAAGATTCCTTAGGCTTTGAGCTATTGGAGTCATTACTTAGTCATTTAATCGGGGCAAATTATTTTCCAATTACGT[A/T]CTTTAACTGCATTAATGAGTGTTGTTCTAGAAATTCATTTTCGAAACAATACTTATCCCCAATACGCGGAGGTCAAAAGTGTAATTCGTTTTTAGTCGCGCAATTGGTTCTC	ACGTTGGATGGGCTTTGAGCTATTGGAGTC	ACGTTGGATGGAACAACACTCATTAATGCAG	112	R	6726.4	ACACTCATTAATGCAGTTAAAG	T	6997.6	A	7053.5
X	CYP9K1-3u	AGAP000818	15240672	GG	AA	AGATTTGGCATTTATTATATTATATGTGTCTGGACACTAAACGCTCAACCTTGCACTAGAAGCCCCGACAATTGATCGTGTAGACCTGCCCA[A/G]TTTCGAGGGCGCTGATGGACAAGCCGACTGTCCGTTCGATTAATTGATTGAAGGCGGTAGTTAATTGGGTGCGTTTGGACAGGGGTGCCACTACTTGCGCAACCGGAACCGTATCCACGACCCCTTC	ACGTTGGATGCCCGACAATTGATCGTGTAG	ACGTTGGATGTTAATCGAACGGACAGTCGG	93	R	5693.7	tcccTCAGCGCCCTCGAAA	G	5940.9	A	6020.8
2L	04679-157	AGAP004679	209536	CC	TT	GTTCATCCAATTTGTAGCTATCTGAATAGCTAATGANGTGTTCAATTCAANAATATCAAGGATATCACACGATTCGTTAA[C/T]CAATTCTGGTTTCTTAGCCCACTGGTATGCTTTTAATTCTGATGGTACGACGAACAGATTTGCCTGTTAA	ACGTTGGATGTCTGTTCGTCGTACCATCAG	ACGTTGGATGATATCAAGGATATCACACG	107	F	6100	GATATCACACGATTCGTTAA	C	6347.2	T	6427.1
2L	04691-107	AGAP004691	1274353	AA	GG	ACAAATTTACATATGAACCGATCACTTTTCTTAGCAGAGCACAACACACGTAATAGANATTGATCTCCTCATTGAANATANTAGTTGCGTGAATAAANAA[G/A]GATTAAAATTTGTTCGGTTTGGTTTAGCTTACAATTTTATGTGTTTTGAAGAACTTTTAGAGCATGGAACCAAGATTTCAAAAGTGTTTGTGAATTCGTC	ACGTTGGATGGAGCACAACACACGTAATAG	ACGTTGGATGGTAAGCTAAACCAAACCGAAC	117	R	6944.6	cCCAAACCGAACAAATTTTAATC	G	7191.7	A	7271.7
2L	04707-118	AGAP004707	2430786	CC	TT	CATAACGTACTTATTGGCGTATCTTGTAATAAGTTTCCTTATCGTTATTAACATGTACATTGCTGTTAT[C/T]CTCGAAAACTACTCGCAAGCTACGGAAGATGTTCAAGAAGGCTTAACTGATGACGATTATGATATGTACTACGAAATATGGCAGCAATTCGATCC	ACGTTGGATGAACATCTTCCGTAGCTTGCG	ACGTTGGATGCGTACTTATTGGCGTATCTTG	118	F	7365.8	aatgAACATGTACATTGCTGTTAT	C	7613	T	7692.9
2L	04707-247	AGAP004707	2430915	AA	GG	ATGTTCAAGAAGGCTTAACTGATGACGATTATGATATGTACTACGAAATATGGCAGCAATTCGATCCTGACGGTACACAATACGTTCGATATGATCAGCT[A/G]TCAGACTTTTTGGATGTGCTGGAACCGCCTCTACAGATTCATAAACCAAATCGTTATAAGATTATTTCGATGGATATTCCGATATGCCG	ACGTTGGATGATTCGATCCTGACGGTACAC	ACGTTGGATGATCTGTAGAGGCGGTTCCAG	101	R	7235.7	cccccGCACATCCAAAAAGTCTGA	G	7482.9	A	7562.8
2L	04707-337	AGAP004707	2431005	CC	TT	TCAGACTTTTTGGATGTGCTGGAACCGCCTCTACAGATTCATAAACCAAATCGTTATAAGATTATTTCGATGGATATTCCGATATGCCG[C/T]GGAGATATGATGTTCTGTGTCGATATTCTAGATGCACTAACGAAAGATTTTTTTGCTAGAAAAGGAAATCCTATAGAAGAAACAGCCGAATTAGGTGAAG	ACGTTGGATGGGAACCGCCTCTACAGATTC	ACGTTGGATGGAATATCGACACAGAACATC	118	R	7523.9	cccaGACACAGAACATCATATCTCC	T	7795.1	C	7811.1
2L	04707-KDR#1	AGAP004707	2422651			TGCTTGTCGGTGATGTATCCTGCATACCATTTTTCTTGGCCACTGTAGTGATAGGAAATT[C/T][A/T]GTCGTAAGTAATGCAAATTAACATGGACCAAGATCGTTTTTACATGACATTGTTTTGCAG	ACGTTGGATGTGTAAAAACGATCTTGGTCC	ACGTTGGATGCTTGGCCACTGTAGTGATAG	92	F	7761.1	gggtCCACTGTAGTGATAGGAAATT	C	8008.2	T	8088.2
2L	04707-KDR#2	AGAP004707	2422652			TGCTTGTCGGTGATGTATCCTGCATACCATTTTTCTTGGCCACTGTAGTGATAGGAAATT[C/T][A/T]GTCGTAAGTAATGCAAATTAACATGGACCAAGATCGTTTTTACATGACATTGTTTTGCAG	ACGTTGGATGCTTGGCCACTGTAGTGATAG	ACGTTGGATGTGTAAAAACGATCTTGGTCC	92	R	7646	gATGTTAATTTGCATTACTTACGAC	T	7917.2	A	7973.1
3L	10317-546	AGAP010317	413944	GG	AA	ACCGCGCGAAAGTTCACGAACCTGGAGATTATTTGCGCCATTGGCGTTTTTTCTATGATCCACCTGAATT[C/T]CAGACGATAATCGTGCAACAAAACTCTGGTGTACATTACGGCTAT	ACGTTGGATGAGCCGTAATGTACACCAGAG	ACGTTGGATGTGCGCCATTGGCGTTTTTTC	101	F	5737.8	TCTATGATCCACCTGAATT	C	5984.9	T	6064.9
3L	10315-679	AGAP010315	387877	GG	AA	AGGAACTCCATAAATTTCAAAGGCAACACTATTCAGCTCATCGTATGCACTTTGCTGTACAAGCGCGCATGAGCCTTGACGAGCTCGAATCCCTAACTGT[A/G]AAGCATTTTTCAAGCATACCTTCCAACCAACTACCAGCTAA	ACGTTGGATGAGCTGGTAGTTGGTTGGAAG	ACGTTGGATGTGCACTTTGCTGTACAAGCG	115	F	7881.1	ctttACGAGCTCGAATCCCTAACTGT	A	8152.3	G	8168.3
3L	10313-052	AGAP010313	296897	TT	CC	GGTCGGTTGCAAGAAGCTGTGGCGTGTTACGAGCGGTTATTACAACTAACT[A/G]ATATCGAGGAACAATATCCAAGCCTAAATTTTTTAAATAGTATGATCGAGTGTTATCT	ACGTTGGATGAAGAAGCTGTGGCGTGTTAC	ACGTTGGATGTAGGCTTGGATATTGTTCCT	88	R	7084.6	gagTGGATATTGTTCCTCGATAT	G	7331.8	A	7411.7
Column	Column Description
A	Chromosome	Chromosome location where the corresponding SNP is located
B	SNP_ID	An identifier of a SNP that author used in manuscript
C	Gene ID (AGAP)	Anopheles gambiae gene ID used in VectorBase Anopheles gambiae gene annotation
E	genomic coordinate	Genomic coorindates on the chromosome (column A) where the SNP is located
F	M genotype	Expected genotype for M molecular form samples (highlighted in light blue)
G	S genotype	Expected genotype for S molecular form samples (highlighted in dark blue)
H	Sequence	DNA sequence around the corresponding SNP used for AssayDesigner input. SNP are highlighted in red font.
I	1st-PCR primer	Forward primer used for the first PCR reaction of iPLEX assay which amplifies 80-120bp fragments surrounding SNPs.
J	2nd-PCR primer	Reverse primer used for the first PCR reaction of iPLEX assay which amplifies 80-120bp fragments surrounding SNPs.
K	amplicon length	Amplicon length of the first PCR reaction of iPLEX assay
L	UEP binding direction	The DNA strand (relative to the input sequence, R for reverse and F for forward) where allele extension primer (UEP) binds
M	UEP mass	The mass of extension primer without any additional nucleotide in dalton (Da).
N	UEP sequence	Extension primer (UEP) used for the second PCR reaction of iPLEX assay which binds right next to a target SNP. Uses 5 times concentrated primer stock solution (500uM) compared to the first PCR reaction which uses 100uM primer stock solution.
O	allele 1	Nucleotide call of the first allele
P	allele 1 mass	The mass of extension primer + allele 1 in dalton (Da).
Q	allele 2	Nucleotide call of the second allele
R	allele 2 mass	The mass of extension primer + allele 2 in dalton (Da).
